# Supplementary material for: Deferral of Treatment for Small Choroidal Melanoma and the Risk of Metastasis: An Investigation Using the Liverpool Uveal Melanoma Prognosticator Online (LUMPO)
Source: Cancers (Basel). 2024 Apr 22;16(8):1607. doi: 10.3390/cancers16081607 (PMC11048814; doi:10.3390/cancers16081607)
Supplement: Supplementary file 1 [file cancers-16-01607-s001.zip]

Archive with 1 entries (1 files):
- cancers-2956317-supplementary.xlsx
