# Supplementary material for: Deferral of Treatment for Small Choroidal Melanoma and the Risk of Metastasis: An Investigation Using the Liverpool Uveal Melanoma Prognosticator Online (LUMPO)
Source: Cancers (Basel). 2024 Apr 22;16(8):1607. doi: 10.3390/cancers16081607 (PMC11048814; doi:10.3390/cancers16081607)
Supplement: Supplementary file 1 [file cancers-16-01607-s001.zip › cancers-2956317-supplementary.xlsx]

## Sheet: S1_5% growth rate
	Table S1. Risk of metastatic and non-metastatic death at baseline and after deferring treatment for 4 and 12 months if tumor growth rate is 5% per year
	5% growth rate
	Sex	Treatment delay:			0-year				4 months							1-year
		15-year mortality:			Metastatic		Non-metastatic		14.6-year mortality			Metastatic		Non-metastatic		14-year mortality			Metastatic		Non-metastatic
		Tumor size	Age	Lab risk factors	Absolute (95% CI)		Absolute (95% CI)		Tumor size	Age	Lab risk factors	Absolute (95% CI)		Absolute (95% CI)		Tumor size	Age	Lab risk factors	Absolute (95% CI)		Absolute (95% CI)
	Female	Diam. 4.0 mm Ht 1.12 mm	40	low	0.022	(0.015-0.032)	0.037	(0.029-0.048)	Diam. 4.07 mm Ht. 1.14 mm	40.3	low	0.022	(0.015-0.032)	0.037	(0.029-0.047)	Diam. 4.21 mm Ht. 1.17 mm	41	low	0.021	(0.015-0.031)	0.037	(0.029-0.047)
				high	0.533	(0.34-0.834)	0.024	(0.017-0.033)			high	0.531	(0.339-0.829)	0.024	(0.017-0.033)			high	0.524	(0.336-0.817)	0.024	(0.018-0.033)
			60	low	0.023	(0.016-0.033)	0.201	(0.176-0.228)		60.3	low	0.023	(0.016-0.032)	0.197	(0.173-0.224)		61	low	0.023	(0.016-0.032)	0.199	(0.175-0.225)
				high	0.545	(0.366-0.813)	0.124	(0.095-0.162)			high	0.543	(0.365-0.808)	0.123	(0.095-0.159)			high	0.537	(0.361-0.798)	0.125	(0.097-0.161)
			70	low	0.022	(0.016-0.031)	0.418	(0.381-0.459)		70.3	low	0.022	(0.016-0.031)	0.412	(0.375-0.452)		71	low	0.021	(0.015-0.03)	0.415	(0.378-0.455)
				high	0.517	(0.356-0.751)	0.257	(0.2-0.33)			high	0.515	(0.355-0.746)	0.256	(0.2-0.327)			high	0.508	(0.351-0.737)	0.259	(0.204-0.33)
		Diam. 6.0 mm Ht. 1.66 mm	40	low	0.027	(0.019-0.038)	0.037	(0.029-0.048)	Diam. 6.10 mm Ht. 1.69 mm	40.3	low	0.027	(0.019-0.038)	0.036	(0.029-0.047)	Diam. 6.31 mm Ht. 1.75 mm	41	low	0.027	(0.019-0.037)	0.037	(0.029-0.047)
				high	0.61	(0.42-0.885)	0.022	(0.016-0.03)			high	0.609	(0.421-0.882)	0.022	(0.016-0.03)			high	0.605	(0.42-0.872)	0.022	(0.016-0.03)
			60	low	0.029	(0.021-0.039)	0.2	(0.176-0.227)		60.3	low	0.029	(0.021-0.039)	0.196	(0.172-0.223)		61	low	0.028	(0.021-0.039)	0.198	(0.174-0.225)
				high	0.621	(0.448-0.859)	0.111	(0.084-0.147)			high	0.62	(0.448-0.856)	0.11	(0.084-0.145)			high	0.616	(0.447-0.848)	0.112	(0.085-0.146)
			70	low	0.027	(0.02-0.037)	0.417	(0.379-0.458)		70.3	low	0.027	(0.02-0.037)	0.41	(0.373-0.451)		71	low	0.027	(0.02-0.037)	0.413	(0.376-0.454)
				high	0.589	(0.435-0.797)	0.231	(0.177-0.301)			high	0.587	(0.435-0.793)	0.23	(0.177-0.298)			high	0.583	(0.433-0.786)	0.232	(0.18-0.3)
		Diam. 8.0 mm Ht. 2.23 mm	40	low	0.034	(0.025-0.046)	0.037	(0.029-0.047)	Diam. 8.13 mm Ht. 2.28 mm	40.3	low	0.034	(0.025-0.046)	0.036	(0.028-0.046)	Diam. 8.41 mm Ht. 2.37 mm	41	low	0.034	(0.024-0.046)	0.037	(0.029-0.047)
				high	0.688	(0.509-0.93)	0.019	(0.014-0.027)			high	0.689	(0.511-0.927)	0.019	(0.014-0.027)			high	0.688	(0.514-0.921)	0.019	(0.014-0.027)
			60	low	0.035	(0.027-0.047)	0.199	(0.175-0.226)		60.3	low	0.035	(0.027-0.047)	0.195	(0.172-0.222)		61	low	0.035	(0.026-0.047)	0.197	(0.173-0.224)
				high	0.696	(0.539-0.899)	0.098	(0.073-0.131)			high	0.696	(0.54-0.897)	0.097	(0.073-0.129)			high	0.695	(0.542-0.891)	0.098	(0.074-0.13)
			70	low	0.034	(0.025-0.045)	0.415	(0.378-0.455)		70.3	low	0.034	(0.025-0.045)	0.408	(0.372-0.448)		71	low	0.034	(0.025-0.045)	0.411	(0.375-0.451)
				high	0.661	(0.521-0.837)	0.203	(0.153-0.268)			high	0.66	(0.522-0.835)	0.202	(0.153-0.265)			high	0.659	(0.523-0.83)	0.203	(0.155-0.266)
		Diam. 10.0 mm Ht. 3.04 mm	40	low	0.042	(0.031-0.057)	0.037	(0.029-0.047)	Diam. 10.20 mm Ht. 3.13 mm	40.3	low	0.042	(0.031-0.057)	0.036	(0.028-0.046)	Diam. 10.50 mm Ht. 3.33 mm	41	low	0.042	(0.031-0.058)	0.036	(0.029-0.046)
				high	0.766	(0.608-0.967)	0.017	(0.012-0.024)			high	0.768	(0.612-0.965)	0.016	(0.012-0.023)			high	0.771	(0.618-0.962)	0.016	(0.012-0.023)
			60	low	0.044	(0.033-0.058)	0.198	(0.174-0.225)		60.3	low	0.044	(0.033-0.059)	0.194	(0.171-0.221)		61	low	0.045	(0.033-0.059)	0.196	(0.172-0.222)
				high	0.77	(0.635-0.932)	0.083	(0.061-0.113)			high	0.771	(0.639-0.931)	0.082	(0.061-0.111)			high	0.773	(0.645-0.928)	0.083	(0.062-0.111)
			70	low	0.042	(0.031-0.056)	0.412	(0.375-0.453)		70.3	low	0.042	(0.031-0.056)	0.406	(0.37-0.446)		71	low	0.042	(0.031-0.057)	0.409	(0.372-0.448)
				high	0.731	(0.613-0.873)	0.173	(0.13-0.231)			high	0.733	(0.616-0.872)	0.172	(0.13-0.228)			high	0.734	(0.62-0.869)	0.172	(0.13-0.227)
	Male	Diam. 4.0 mm Ht 1.12 mm	40	low	0.023	(0.016-0.034)	0.048	(0.038-0.061)	Diam. 4.07 mm Ht. 1.14 mm	40.3	low	0.023	(0.016-0.033)	0.047	(0.038-0.059)	Diam. 4.21 mm Ht. 1.17 mm	41	low	0.022	(0.015-0.033)	0.048	(0.038-0.06)
				high	0.548	(0.349-0.863)	0.03	(0.022-0.042)			high	0.546	(0.348-0.858)	0.03	(0.022-0.041)			high	0.54	(0.345-0.846)	0.031	(0.022-0.042)
			60	low	0.024	(0.017-0.034)	0.252	(0.225-0.283)		60.3	low	0.024	(0.017-0.033)	0.248	(0.221-0.278)		61	low	0.023	(0.016-0.033)	0.25	(0.223-0.28)
				high	0.552	(0.37-0.822)	0.153	(0.116-0.201)			high	0.549	(0.369-0.817)	0.152	(0.116-0.199)			high	0.543	(0.365-0.807)	0.154	(0.119-0.2)
			70	low	0.022	(0.016-0.031)	0.504	(0.464-0.549)		70.3	low	0.022	(0.015-0.031)	0.497	(0.457-0.541)		71	low	0.021	(0.015-0.03)	0.501	(0.46-0.545)
				high	0.51	(0.353-0.739)	0.307	(0.238-0.397)			high	0.508	(0.351-0.734)	0.306	(0.238-0.393)			high	0.502	(0.347-0.725)	0.31	(0.243-0.397)
		Diam. 6.0 mm Ht. 1.66 mm	40	low	0.028	(0.02-0.04)	0.048	(0.038-0.06)	Diam. 6.10 mm Ht. 1.69 mm	40.3	low	0.028	(0.02-0.04)	0.047	(0.038-0.059)	Diam. 6.31 mm Ht. 1.75 mm	41	low	0.028	(0.02-0.039)	0.048	(0.038-0.059)
				high	0.626	(0.431-0.91)	0.027	(0.02-0.038)			high	0.625	(0.431-0.906)	0.027	(0.02-0.038)			high	0.621	(0.43-0.897)	0.028	(0.02-0.038)
			60	low	0.029	(0.022-0.04)	0.251	(0.224-0.282)		60.3	low	0.029	(0.022-0.04)	0.247	(0.22-0.277)		61	low	0.029	(0.021-0.039)	0.249	(0.222-0.278)
				high	0.626	(0.453-0.865)	0.137	(0.102-0.183)			high	0.625	(0.453-0.861)	0.136	(0.102-0.181)			high	0.621	(0.452-0.853)	0.138	(0.104-0.182)
			70	low	0.027	(0.02-0.037)	0.503	(0.462-0.547)		70.3	low	0.027	(0.02-0.037)	0.495	(0.455-0.539)		71	low	0.027	(0.02-0.036)	0.499	(0.458-0.543)
				high	0.581	(0.431-0.783)	0.275	(0.21-0.362)			high	0.579	(0.43-0.779)	0.274	(0.21-0.358)			high	0.575	(0.428-0.772)	0.277	(0.214-0.36)
		Diam. 8.0 mm Ht. 2.23 mm	40	low	0.035	(0.026-0.048)	0.048	(0.038-0.06)	Diam. 8.13 mm Ht. 2.28 mm	40.3	low	0.035	(0.026-0.048)	0.047	(0.037-0.059)	Diam. 8.41 mm Ht. 2.37 mm	41	low	0.035	(0.026-0.048)	0.047	(0.038-0.059)
				high	0.704	(0.522-0.949)	0.024	(0.017-0.034)			high	0.704	(0.524-0.947)	0.024	(0.017-0.034)			high	0.703	(0.526-0.94)	0.024	(0.017-0.034)
			60	low	0.036	(0.027-0.048)	0.25	(0.223-0.28)		60.3	low	0.036	(0.027-0.048)	0.246	(0.219-0.275)		61	low	0.036	(0.027-0.048)	0.248	(0.221-0.277)
				high	0.7	(0.544-0.901)	0.12	(0.088-0.162)			high	0.7	(0.546-0.898)	0.119	(0.088-0.16)			high	0.699	(0.547-0.893)	0.12	(0.09-0.16)
			70	low	0.033	(0.025-0.044)	0.5	(0.46-0.544)		70.3	low	0.033	(0.025-0.044)	0.493	(0.453-0.537)		71	low	0.033	(0.025-0.044)	0.496	(0.456-0.54)
				high	0.651	(0.516-0.821)	0.242	(0.182-0.321)			high	0.65	(0.516-0.819)	0.241	(0.182-0.318)			high	0.649	(0.517-0.814)	0.242	(0.185-0.318)
		Diam. 10.0 mm Ht. 3.04 mm	40	low	0.044	(0.033-0.059)	0.048	(0.038-0.06)	Diam. 10.20 mm Ht. 3.13 mm	40.3	low	0.044	(0.033-0.059)	0.047	(0.037-0.059)	Diam. 10.50 mm Ht. 3.33 mm	41	low	0.044	(0.033-0.059)	0.047	(0.038-0.059)
				high	0.78	(0.621-0.981)	0.021	(0.014-0.03)			high	0.782	(0.625-0.979)	0.02	(0.014-0.029)			high	0.785	(0.632-0.975)	0.021	(0.014-0.029)
			60	low	0.045	(0.035-0.059)	0.248	(0.222-0.279)		60.3	low	0.045	(0.035-0.059)	0.244	(0.218-0.274)		61	low	0.046	(0.035-0.06)	0.246	(0.22-0.275)
				high	0.772	(0.641-0.93)	0.102	(0.074-0.139)			high	0.774	(0.644-0.929)	0.101	(0.074-0.137)			high	0.776	(0.65-0.926)	0.101	(0.075-0.136)
			70	low	0.042	(0.032-0.055)	0.497	(0.457-0.541)		70.3	low	0.042	(0.032-0.055)	0.49	(0.45-0.533)		71	low	0.042	(0.032-0.055)	0.493	(0.453-0.537)
				high	0.72	(0.606-0.856)	0.206	(0.154-0.276)			high	0.721	(0.609-0.854)	0.205	(0.154-0.273)			high	0.722	(0.613-0.851)	0.205	(0.155-0.271)

## Sheet: S2_10% growth rate
	Table S2. Risk of metastatic and non-metastatic death at baseline and after deferring treatment for 4 and 12 months if tumor growth rate is 10% per year
	10% growth rate
	Sex	Treatment delay:			0-year				4 months							1-year
		15-year mortality:					Non-metastatic		14.6-year mortality			Metastatic		Non-metastatic		14-year mortality			Metastatic		Non-metastatic
		Tumor size	Age	Lab risk factors	Absolute (95% CI)		Absolute (95% CI)		Tumor size	Age	Lab risk factors	Absolute (95% CI)		Absolute (95% CI)		Tumor size	Age	Lab risk factors	Absolute (95% CI)		Absolute (95% CI)
	Female	Diam. 4.0 mm Ht 1.12 mm	40	low	0.022	(0.015-0.032)	0.037	(0.029-0.048)	Diam. 4.14 mm Ht. 1.15 mm	40.3	low	0.022	(0.015-0.032)	0.037	(0.029-0.047)	Diam. 4.42 mm Ht. 1.23 mm	41	low	0.022	(0.015-0.032)	0.037	(0.029-0.047)
				high	0.533	(0.34-0.834)	0.024	(0.017-0.033)			high	0.533	(0.342-0.831)	0.024	(0.017-0.033)			high	0.532	(0.344-0.823)	0.024	(0.018-0.033)
			60	low	0.023	(0.016-0.033)	0.201	(0.176-0.228)		60.3	low	0.023	(0.017-0.033)	0.197	(0.173-0.224)		61	low	0.023	(0.017-0.032)	0.198	(0.175-0.225)
				high	0.545	(0.366-0.813)	0.124	(0.095-0.162)			high	0.545	(0.367-0.81)	0.123	(0.095-0.159)			high	0.545	(0.369-0.803)	0.124	(0.096-0.159)
			70	low	0.022	(0.016-0.031)	0.418	(0.381-0.459)		70.3	low	0.022	(0.016-0.031)	0.412	(0.375-0.452)		71	low	0.022	(0.016-0.031)	0.415	(0.378-0.455)
				high	0.517	(0.356-0.751)	0.257	(0.2-0.33)			high	0.517	(0.357-0.748)	0.255	(0.2-0.326)			high	0.516	(0.359-0.742)	0.257	(0.202-0.327)
		Diam. 6.0 mm Ht. 1.66 mm	40	low	0.027	(0.019-0.038)	0.037	(0.029-0.048)	Diam. 6.20 mm Ht. 1.72 mm	40.3	low	0.027	(0.02-0.038)	0.036	(0.029-0.047)	Diam. 6.63 mm Ht. 1.84 mm	41	low	0.028	(0.02-0.039)	0.037	(0.029-0.047)
				high	0.61	(0.42-0.885)	0.022	(0.016-0.03)			high	0.613	(0.425-0.884)	0.021	(0.015-0.03)			high	0.618	(0.434-0.88)	0.021	(0.016-0.03)
			60	low	0.029	(0.021-0.039)	0.2	(0.176-0.227)		60.3	low	0.029	(0.021-0.039)	0.196	(0.172-0.223)		61	low	0.029	(0.022-0.04)	0.198	(0.174-0.224)
				high	0.621	(0.448-0.859)	0.111	(0.084-0.147)			high	0.623	(0.453-0.858)	0.11	(0.083-0.144)			high	0.628	(0.461-0.855)	0.11	(0.084-0.144)
			70	low	0.027	(0.02-0.037)	0.417	(0.379-0.458)		70.3	low	0.027	(0.02-0.037)	0.41	(0.373-0.45)		71	low	0.028	(0.02-0.038)	0.413	(0.376-0.453)
				high	0.589	(0.435-0.797)	0.231	(0.177-0.301)			high	0.591	(0.439-0.796)	0.228	(0.176-0.296)			high	0.595	(0.446-0.793)	0.228	(0.176-0.295)
		Diam. 8.0 mm Ht. 2.23 mm	40	low	0.034	(0.025-0.046)	0.037	(0.029-0.047)	Diam. 8.27 mm Ht. 2.32 mm	40.3	low	0.034	(0.025-0.047)	0.036	(0.028-0.046)	Diam. 8.84 mm Ht. 2.53 mm	41	low	0.035	(0.026-0.048)	0.037	(0.029-0.047)
				high	0.688	(0.509-0.93)	0.019	(0.014-0.027)			high	0.694	(0.518-0.93)	0.019	(0.013-0.027)			high	0.705	(0.534-0.93)	0.019	(0.013-0.026)
			60	low	0.035	(0.027-0.047)	0.199	(0.175-0.226)		60.3	low	0.036	(0.027-0.048)	0.195	(0.172-0.222)		61	low	0.037	(0.028-0.049)	0.197	(0.173-0.223)
				high	0.696	(0.539-0.899)	0.098	(0.073-0.131)			high	0.701	(0.547-0.899)	0.096	(0.072-0.128)			high	0.711	(0.562-0.899)	0.095	(0.071-0.126)
			70	low	0.034	(0.025-0.045)	0.415	(0.378-0.455)		70.3	low	0.034	(0.025-0.046)	0.408	(0.372-0.448)		71	low	0.035	(0.026-0.047)	0.411	(0.374-0.451)
				high	0.661	(0.521-0.837)	0.203	(0.153-0.268)			high	0.665	(0.528-0.838)	0.2	(0.152-0.263)			high	0.674	(0.542-0.839)	0.197	(0.15-0.258)
		Diam. 10.0 mm Ht. 3.04 mm	40	low	0.042	(0.031-0.057)	0.037	(0.029-0.047)	Diam. 10.30 mm Ht. 3.23 mm	40.3	low	0.043	(0.032-0.058)	0.036	(0.028-0.046)	Diam. 11.1 mm Ht. 3.68 mm	41	low	0.045	(0.033-0.062)	0.036	(0.029-0.046)
				high	0.766	(0.608-0.967)	0.017	(0.012-0.024)			high	0.775	(0.62-0.968)	0.016	(0.011-0.023)			high	0.792	(0.647-0.971)	0.016	(0.011-0.022)
			60	low	0.044	(0.033-0.058)	0.198	(0.174-0.225)		60.3	low	0.045	(0.034-0.06)	0.194	(0.171-0.221)		61	low	0.048	(0.036-0.063)	0.195	(0.172-0.222)
				high	0.77	(0.635-0.932)	0.083	(0.061-0.113)			high	0.777	(0.647-0.933)	0.081	(0.06-0.11)			high	0.793	(0.672-0.936)	0.078	(0.058-0.105)
			70	low	0.042	(0.031-0.056)	0.412	(0.375-0.453)		70.3	low	0.043	(0.032-0.057)	0.406	(0.369-0.445)		71	low	0.045	(0.033-0.061)	0.408	(0.372-0.448)
				high	0.731	(0.613-0.873)	0.173	(0.13-0.231)			high	0.739	(0.624-0.875)	0.169	(0.128-0.225)			high	0.753	(0.646-0.878)	0.164	(0.124-0.217)
	Male	Diam. 4.0 mm Ht 1.12 mm	40	low	0.023	(0.016-0.034)	0.048	(0.038-0.061)	Diam. 4.14 mm Ht. 1.15 mm	40.3	low	0.023	(0.016-0.033)	0.047	(0.038-0.059)	Diam. 4.42 mm Ht. 1.23 mm	41	low	0.023	(0.016-0.033)	0.048	(0.038-0.06)
				high	0.548	(0.349-0.863)	0.03	(0.022-0.042)			high	0.549	(0.35-0.86)	0.03	(0.022-0.041)			high	0.548	(0.353-0.851)	0.03	(0.022-0.041)
			60	low	0.024	(0.017-0.034)	0.252	(0.225-0.283)		60.3	low	0.024	(0.017-0.034)	0.248	(0.221-0.278)		61	low	0.024	(0.017-0.033)	0.25	(0.223-0.279)
				high	0.552	(0.37-0.822)	0.153	(0.116-0.201)			high	0.552	(0.372-0.819)	0.151	(0.116-0.198)			high	0.551	(0.374-0.812)	0.153	(0.117-0.199)
			70	low	0.022	(0.016-0.031)	0.504	(0.464-0.549)		70.3	low	0.022	(0.016-0.031)	0.497	(0.457-0.541)		71	low	0.022	(0.016-0.031)	0.501	(0.46-0.545)
				high	0.51	(0.353-0.739)	0.307	(0.238-0.397)			high	0.51	(0.354-0.736)	0.305	(0.237-0.392)			high	0.509	(0.355-0.73)	0.307	(0.24-0.393)
		Diam. 6.0 mm Ht. 1.66 mm	40	low	0.028	(0.02-0.04)	0.048	(0.038-0.06)	Diam. 6.20 mm Ht. 1.72 mm	40.3	low	0.029	(0.02-0.04)	0.047	(0.038-0.059)	Diam. 6.63 mm Ht. 1.84 mm	41	low	0.029	(0.021-0.04)	0.048	(0.038-0.059)
				high	0.626	(0.431-0.91)	0.027	(0.02-0.038)			high	0.629	(0.435-0.908)	0.027	(0.019-0.038)			high	0.634	(0.444-0.904)	0.027	(0.02-0.037)
			60	low	0.029	(0.022-0.04)	0.251	(0.224-0.282)		60.3	low	0.03	(0.022-0.04)	0.247	(0.22-0.277)		61	low	0.03	(0.022-0.04)	0.249	(0.222-0.278)
				high	0.626	(0.453-0.865)	0.137	(0.102-0.183)			high	0.629	(0.458-0.863)	0.135	(0.102-0.18)			high	0.633	(0.466-0.86)	0.135	(0.102-0.179)
			70	low	0.027	(0.02-0.037)	0.503	(0.462-0.547)		70.3	low	0.027	(0.02-0.037)	0.495	(0.455-0.539)		71	low	0.028	(0.02-0.037)	0.498	(0.458-0.542)
				high	0.581	(0.431-0.783)	0.275	(0.21-0.362)			high	0.583	(0.434-0.782)	0.272	(0.209-0.356)			high	0.586	(0.441-0.779)	0.272	(0.209-0.354)
		Diam. 8.0 mm Ht. 2.23 mm	40	low	0.035	(0.026-0.048)	0.048	(0.038-0.06)	Diam. 8.27 mm Ht. 2.32 mm	40.3	low	0.036	(0.026-0.048)	0.047	(0.037-0.059)	Diam. 8.84 mm Ht. 2.53 mm	41	low	0.037	(0.027-0.05)	0.047	(0.038-0.059)
				high	0.704	(0.522-0.949)	0.024	(0.017-0.034)			high	0.709	(0.53-0.949)	0.024	(0.017-0.033)			high	0.72	(0.547-0.948)	0.023	(0.017-0.033)
			60	low	0.036	(0.027-0.048)	0.25	(0.223-0.28)		60.3	low	0.037	(0.028-0.049)	0.245	(0.219-0.275)		61	low	0.038	(0.029-0.05)	0.247	(0.221-0.277)
				high	0.7	(0.544-0.901)	0.12	(0.088-0.162)			high	0.705	(0.552-0.901)	0.118	(0.087-0.159)			high	0.715	(0.568-0.9)	0.116	(0.087-0.156)
			70	low	0.033	(0.025-0.044)	0.5	(0.46-0.544)		70.3	low	0.034	(0.026-0.045)	0.493	(0.453-0.536)		71	low	0.035	(0.026-0.046)	0.496	(0.456-0.539)
				high	0.651	(0.516-0.821)	0.242	(0.182-0.321)			high	0.655	(0.522-0.822)	0.238	(0.18-0.315)			high	0.664	(0.536-0.822)	0.235	(0.179-0.309)
		Diam. 10.0 mm Ht. 3.04 mm	40	low	0.044	(0.033-0.059)	0.048	(0.038-0.06)	Diam. 10.30 mm Ht. 3.23 mm	40.3	low	0.045	(0.033-0.06)	0.047	(0.037-0.058)	Diam. 11.1 mm Ht. 3.68 mm	41	low	0.047	(0.035-0.063)	0.047	(0.038-0.059)
				high	0.78	(0.621-0.981)	0.021	(0.014-0.03)			high	0.789	(0.634-0.981)	0.02	(0.014-0.029)			high	0.806	(0.661-0.982)	0.02	(0.014-0.028)
			60	low	0.045	(0.035-0.059)	0.248	(0.222-0.279)		60.3	low	0.046	(0.036-0.06)	0.244	(0.218-0.273)		61	low	0.049	(0.037-0.064)	0.245	(0.219-0.275)
				high	0.772	(0.641-0.93)	0.102	(0.074-0.139)			high	0.78	(0.653-0.931)	0.099	(0.073-0.135)			high	0.795	(0.677-0.933)	0.096	(0.071-0.13)
			70	low	0.042	(0.032-0.055)	0.497	(0.457-0.541)		70.3	low	0.043	(0.032-0.056)	0.49	(0.45-0.533)		71	low	0.045	(0.034-0.059)	0.492	(0.452-0.535)
				high	0.72	(0.606-0.856)	0.206	(0.154-0.276)			high	0.727	(0.617-0.857)	0.202	(0.152-0.269)			high	0.741	(0.639-0.86)	0.195	(0.147-0.258)

## Sheet: S3_20% growth rate
	Table S3. Risk of metastatic and non-metastatic death at baseline and after deferring treatment for 4 and 12 months if tumor growth rate is 20% per year
	20% growth rate
	Sex	Treatment delay:			0-year				4 months							1-year
		15-year mortality:					Non-metastatic		14.6-year mortality			Metastatic		Non-metastatic		14-year mortality			Metastatic		Non-metastatic
		Tumor size	Age	Lab risk factors	Absolute (95% CI)		Absolute (95% CI)		Tumor size	Age	Lab risk factors	Absolute (95% CI)		Absolute (95% CI)		Tumor size	Age	Lab risk factors	Absolute (95% CI)		Absolute (95% CI)
	Female	Diam. 4.0 mm Ht 1.12 mm	40	low	0.022	(0.015-0.032)	0.037	(0.029-0.048)	Diam. 4.28 mm Ht. 1.19 mm	40.3	low	0.022	(0.016-0.032)	0.037	(0.029-0.047)	Diam. 4.89 mm Ht. 1.36 mm	41	low	0.023	(0.016-0.033)	0.037	(0.029-0.047)
				high	0.533	(0.34-0.834)	0.024	(0.017-0.033)			high	0.538	(0.347-0.835)	0.024	(0.017-0.032)			high	0.55	(0.362-0.836)	0.023	(0.017-0.032)
			60	low	0.023	(0.016-0.033)	0.201	(0.176-0.228)		60.3	low	0.024	(0.017-0.033)	0.197	(0.173-0.224)		61	low	0.024	(0.017-0.034)	0.198	(0.175-0.225)
				high	0.545	(0.366-0.813)	0.124	(0.095-0.162)			high	0.551	(0.373-0.813)	0.122	(0.094-0.158)			high	0.562	(0.388-0.815)	0.121	(0.093-0.156)
			70	low	0.022	(0.016-0.031)	0.418	(0.381-0.459)		70.3	low	0.022	(0.016-0.031)	0.412	(0.375-0.452)		71	low	0.023	(0.017-0.032)	0.414	(0.377-0.455)
				high	0.517	(0.356-0.751)	0.257	(0.2-0.33)			high	0.522	(0.363-0.751)	0.253	(0.198-0.324)			high	0.532	(0.376-0.753)	0.251	(0.196-0.32)
		Diam. 6.0 mm Ht. 1.66 mm	40	low	0.027	(0.019-0.038)	0.037	(0.029-0.048)	Diam. 6.41 mm Ht. 1.78 mm	40.3	low	0.028	(0.02-0.039)	0.036	(0.029-0.047)	Diam. 7.33 mm Ht. 2.03 mm	41	low	0.03	(0.022-0.041)	0.037	(0.029-0.047)
				high	0.61	(0.42-0.885)	0.022	(0.016-0.03)			high	0.621	(0.434-0.889)	0.021	(0.015-0.029)			high	0.645	(0.464-0.897)	0.021	(0.015-0.029)
			60	low	0.029	(0.021-0.039)	0.2	(0.176-0.227)		60.3	low	0.03	(0.022-0.04)	0.196	(0.172-0.223)		61	low	0.031	(0.023-0.042)	0.197	(0.174-0.224)
				high	0.621	(0.448-0.859)	0.111	(0.084-0.147)			high	0.631	(0.462-0.863)	0.108	(0.082-0.143)			high	0.654	(0.492-0.87)	0.105	(0.08-0.138)
			70	low	0.027	(0.02-0.037)	0.417	(0.379-0.458)		70.3	low	0.028	(0.021-0.038)	0.41	(0.373-0.45)		71	low	0.03	(0.022-0.041)	0.412	(0.376-0.453)
				high	0.589	(0.435-0.797)	0.231	(0.177-0.301)			high	0.599	(0.448-0.8)	0.225	(0.173-0.293)			high	0.62	(0.476-0.808)	0.218	(0.168-0.284)
		Diam. 8.0 mm Ht. 2.23 mm	40	low	0.034	(0.025-0.046)	0.037	(0.029-0.047)	Diam. 8.55 mm Ht. 2.42 mm	40.3	low	0.035	(0.026-0.048)	0.036	(0.028-0.046)	Diam. 9.77 mm Ht. 2.93 mm	41	low	0.039	(0.029-0.053)	0.037	(0.029-0.047)
				high	0.688	(0.509-0.93)	0.019	(0.014-0.027)			high	0.705	(0.531-0.936)	0.019	(0.013-0.026)			high	0.742	(0.58-0.948)	0.017	(0.012-0.025)
			60	low	0.035	(0.027-0.047)	0.199	(0.175-0.226)		60.3	low	0.037	(0.028-0.049)	0.195	(0.171-0.222)		61	low	0.041	(0.031-0.055)	0.196	(0.173-0.223)
				high	0.696	(0.539-0.899)	0.098	(0.073-0.131)			high	0.712	(0.56-0.904)	0.094	(0.07-0.126)			high	0.746	(0.608-0.916)	0.088	(0.066-0.118)
			70	low	0.034	(0.025-0.045)	0.415	(0.378-0.455)		70.3	low	0.035	(0.026-0.047)	0.408	(0.371-0.448)		71	low	0.039	(0.029-0.052)	0.41	(0.373-0.45)
				high	0.661	(0.521-0.837)	0.203	(0.153-0.268)			high	0.675	(0.541-0.843)	0.196	(0.149-0.258)			high	0.708	(0.585-0.856)	0.183	(0.139-0.241)
		Diam. 10.0 mm Ht. 3.04 mm	40	low	0.042	(0.031-0.057)	0.037	(0.029-0.047)	Diam. 10.70 mm Ht. 3.44 mm	40.3	low	0.045	(0.033-0.061)	0.036	(0.028-0.046)	Diam. 12.20 mm Ht. 4.55 mm	41	low	0.052	(0.038-0.071)	0.036	(0.028-0.046)
				high	0.766	(0.608-0.967)	0.017	(0.012-0.024)			high	0.789	(0.639-0.974)	0.016	(0.011-0.022)			high	0.837	(0.709-0.988)	0.014	(0.01-0.02)
			60	low	0.044	(0.033-0.058)	0.198	(0.174-0.225)		60.3	low	0.047	(0.035-0.062)	0.194	(0.17-0.22)		61	low	0.055	(0.041-0.073)	0.194	(0.171-0.221)
				high	0.77	(0.635-0.932)	0.083	(0.061-0.113)			high	0.79	(0.665-0.939)	0.079	(0.058-0.106)			high	0.834	(0.731-0.951)	0.07	(0.052-0.094)
			70	low	0.042	(0.031-0.056)	0.412	(0.375-0.453)		70.3	low	0.045	(0.033-0.06)	0.405	(0.369-0.445)		71	low	0.052	(0.038-0.07)	0.406	(0.37-0.445)
				high	0.731	(0.613-0.873)	0.173	(0.13-0.231)			high	0.751	(0.64-0.88)	0.164	(0.123-0.218)			high	0.793	(0.702-0.896)	0.146	(0.11-0.193)
	Male	Diam. 4.0 mm Ht 1.12 mm	40	low	0.023	(0.016-0.034)	0.048	(0.038-0.061)	Diam. 4.28 mm Ht. 1.19 mm	40.3	low	0.023	(0.016-0.034)	0.047	(0.038-0.059)	Diam. 4.89 mm Ht. 1.36 mm	41	low	0.024	(0.017-0.035)	0.048	(0.038-0.06)
				high	0.548	(0.349-0.863)	0.03	(0.022-0.042)			high	0.554	(0.356-0.863)	0.03	(0.022-0.041)			high	0.566	(0.371-0.863)	0.03	(0.022-0.041)
			60	low	0.024	(0.017-0.034)	0.252	(0.225-0.283)		60.3	low	0.024	(0.017-0.034)	0.248	(0.221-0.278)		61	low	0.025	(0.018-0.035)	0.249	(0.223-0.279)
				high	0.552	(0.37-0.822)	0.153	(0.116-0.201)			high	0.557	(0.377-0.822)	0.15	(0.115-0.197)			high	0.568	(0.392-0.823)	0.149	(0.114-0.195)
			70	low	0.022	(0.016-0.031)	0.504	(0.464-0.549)		70.3	low	0.022	(0.016-0.031)	0.497	(0.457-0.541)		71	low	0.023	(0.016-0.032)	0.5	(0.46-0.544)
				high	0.51	(0.353-0.739)	0.307	(0.238-0.397)			high	0.515	(0.359-0.739)	0.303	(0.235-0.39)			high	0.525	(0.372-0.741)	0.3	(0.233-0.385)
		Diam. 6.0 mm Ht. 1.66 mm	40	low	0.028	(0.02-0.04)	0.048	(0.038-0.06)	Diam. 6.41 mm Ht. 1.78 mm	40.3	low	0.029	(0.021-0.041)	0.047	(0.038-0.059)	Diam. 7.33 mm Ht. 2.03 mm	41	low	0.031	(0.023-0.043)	0.047	(0.038-0.059)
				high	0.626	(0.431-0.91)	0.027	(0.02-0.038)			high	0.637	(0.445-0.913)	0.027	(0.019-0.037)			high	0.661	(0.475-0.919)	0.026	(0.019-0.036)
			60	low	0.029	(0.022-0.04)	0.251	(0.224-0.282)		60.3	low	0.03	(0.022-0.041)	0.247	(0.22-0.276)		61	low	0.032	(0.024-0.043)	0.248	(0.222-0.278)
				high	0.626	(0.453-0.865)	0.137	(0.102-0.183)			high	0.637	(0.467-0.868)	0.133	(0.1-0.178)			high	0.659	(0.497-0.873)	0.129	(0.097-0.172)
			70	low	0.027	(0.02-0.037)	0.503	(0.462-0.547)		70.3	low	0.028	(0.021-0.038)	0.495	(0.455-0.539)		71	low	0.03	(0.022-0.04)	0.498	(0.457-0.541)
				high	0.581	(0.431-0.783)	0.275	(0.21-0.362)			high	0.59	(0.443-0.786)	0.269	(0.206-0.352)			high	0.611	(0.471-0.793)	0.261	(0.199-0.341)
		Diam. 8.0 mm Ht. 2.23 mm	40	low	0.035	(0.026-0.048)	0.048	(0.038-0.06)	Diam. 8.55 mm Ht. 2.42 mm	40.3	low	0.037	(0.027-0.05)	0.047	(0.037-0.059)	Diam. 9.77 mm Ht. 2.93 mm	41	low	0.041	(0.03-0.055)	0.047	(0.038-0.059)
				high	0.704	(0.522-0.949)	0.024	(0.017-0.034)			high	0.72	(0.544-0.954)	0.023	(0.016-0.033)			high	0.756	(0.593-0.964)	0.022	(0.015-0.031)
			60	low	0.036	(0.027-0.048)	0.25	(0.223-0.28)		60.3	low	0.038	(0.029-0.05)	0.245	(0.219-0.275)		61	low	0.042	(0.032-0.055)	0.247	(0.22-0.276)
				high	0.7	(0.544-0.901)	0.12	(0.088-0.162)			high	0.715	(0.565-0.905)	0.115	(0.085-0.156)			high	0.749	(0.613-0.915)	0.108	(0.08-0.145)
			70	low	0.033	(0.025-0.044)	0.5	(0.46-0.544)		70.3	low	0.035	(0.026-0.046)	0.493	(0.453-0.536)		71	low	0.039	(0.029-0.051)	0.494	(0.454-0.538)
				high	0.651	(0.516-0.821)	0.242	(0.182-0.321)			high	0.665	(0.535-0.827)	0.233	(0.176-0.309)			high	0.697	(0.579-0.839)	0.219	(0.166-0.289)
		Diam. 10.0 mm Ht. 3.04 mm	40	low	0.044	(0.033-0.059)	0.048	(0.038-0.06)	Diam. 10.70 mm Ht. 3.44 mm	40.3	low	0.047	(0.035-0.063)	0.047	(0.037-0.058)	Diam. 12.20 mm Ht. 4.55 mm	41	low	0.054	(0.04-0.073)	0.047	(0.037-0.058)
				high	0.78	(0.621-0.981)	0.021	(0.014-0.03)			high	0.802	(0.653-0.986)	0.02	(0.014-0.028)			high	0.848	(0.723-0.996)	0.017	(0.012-0.025)
			60	low	0.045	(0.035-0.059)	0.248	(0.222-0.279)		60.3	low	0.048	(0.037-0.063)	0.244	(0.217-0.273)		61	low	0.056	(0.043-0.073)	0.244	(0.218-0.273)
				high	0.772	(0.641-0.93)	0.102	(0.074-0.139)			high	0.792	(0.67-0.935)	0.096	(0.071-0.131)			high	0.834	(0.735-0.946)	0.085	(0.063-0.115)
			70	low	0.042	(0.032-0.055)	0.497	(0.457-0.541)		70.3	low	0.044	(0.034-0.058)	0.489	(0.449-0.532)		71	low	0.052	(0.039-0.068)	0.49	(0.45-0.533)
				high	0.72	(0.606-0.856)	0.206	(0.154-0.276)			high	0.739	(0.633-0.863)	0.196	(0.147-0.261)			high	0.78	(0.693-0.878)	0.174	(0.131-0.23)

## Sheet: S4_40% growth rate
	Table S4. Risk of metastatic and non-metastatic death at baseline and after deferring treatment for 4 and 12 months if tumor growth rate is 40% per year
	40% growth rate
	Sex	Treatment delay:			0-year				4 months							1-year
		15-year mortality:					Non-metastatic		14.6-year mortality			Metastatic		Non-metastatic		14-year mortality			Metastatic		Non-metastatic
		Tumor size	Age	Lab risk factors	Absolute (95% CI)		Absolute (95% CI)		Tumor size	Age	Lab risk factors	Absolute (95% CI)		Absolute (95% CI)		Tumor size	Age	Lab risk factors	Absolute (95% CI)		Absolute (95% CI)
	Female	Diam. 4.0 mm Ht 1.12 mm	40	low	0.022	(0.015-0.032)	0.037	(0.029-0.048)	Diam. 4.57 mm Ht. 1.27 mm	40.3	low	0.023	(0.016-0.033)	0.037	(0.029-0.047)	Diam. 5.97 mm Ht. 1.65 mm	41	low	0.026	(0.018-0.036)	0.037	(0.029-0.047)
				high	0.533	(0.34-0.834)	0.024	(0.017-0.033)			high	0.55	(0.359-0.843)	0.023	(0.017-0.032)			high	0.592	(0.406-0.864)	0.022	(0.016-0.031)
			60	low	0.023	(0.016-0.033)	0.201	(0.176-0.228)		60.3	low	0.024	(0.017-0.034)	0.197	(0.173-0.224)		61	low	0.027	(0.02-0.037)	0.198	(0.174-0.225)
				high	0.545	(0.366-0.813)	0.124	(0.095-0.162)			high	0.562	(0.385-0.821)	0.12	(0.092-0.156)			high	0.603	(0.433-0.84)	0.114	(0.087-0.149)
			70	low	0.022	(0.016-0.031)	0.418	(0.381-0.459)		70.3	low	0.023	(0.016-0.032)	0.411	(0.375-0.452)		71	low	0.026	(0.019-0.036)	0.413	(0.377-0.454)
				high	0.517	(0.356-0.751)	0.257	(0.2-0.33)			high	0.532	(0.374-0.758)	0.25	(0.195-0.32)			high	0.571	(0.419-0.778)	0.237	(0.184-0.305)
		Diam. 6.0 mm Ht. 1.66 mm	40	low	0.027	(0.019-0.038)	0.037	(0.029-0.048)	Diam. 6.86 mm Ht. 1.90 mm	40.3	low	0.029	(0.021-0.041)	0.036	(0.028-0.047)	Diam. 8.95 mm Ht. 2.57 mm	41	low	0.036	(0.026-0.048)	0.037	(0.029-0.047)
				high	0.61	(0.42-0.885)	0.022	(0.016-0.03)			high	0.638	(0.453-0.899)	0.021	(0.015-0.029)			high	0.709	(0.54-0.932)	0.019	(0.013-0.026)
			60	low	0.029	(0.021-0.039)	0.2	(0.176-0.227)		60.3	low	0.031	(0.023-0.042)	0.196	(0.172-0.223)		61	low	0.037	(0.028-0.05)	0.197	(0.173-0.223)
				high	0.621	(0.448-0.859)	0.111	(0.084-0.147)			high	0.648	(0.482-0.872)	0.105	(0.08-0.14)			high	0.715	(0.568-0.901)	0.094	(0.071-0.125)
			70	low	0.027	(0.02-0.037)	0.417	(0.379-0.458)		70.3	low	0.029	(0.022-0.04)	0.41	(0.373-0.45)		71	low	0.036	(0.026-0.048)	0.411	(0.374-0.451)
				high	0.589	(0.435-0.797)	0.231	(0.177-0.301)			high	0.614	(0.466-0.81)	0.219	(0.168-0.286)			high	0.678	(0.547-0.841)	0.195	(0.149-0.256)
		Diam. 8.0 mm Ht. 2.23 mm	40	low	0.034	(0.025-0.046)	0.037	(0.029-0.047)	Diam. 9.14 mm Ht. 2.65 mm	40.3	low	0.037	(0.028-0.051)	0.036	(0.028-0.046)	Diam. 11.9 mm Ht. 4.33 mm	41	low	0.05	(0.037-0.069)	0.036	(0.028-0.046)
				high	0.688	(0.509-0.93)	0.019	(0.014-0.027)			high	0.728	(0.56-0.947)	0.018	(0.013-0.025)			high	0.826	(0.694-0.984)	0.014	(0.01-0.02)
			60	low	0.035	(0.027-0.047)	0.199	(0.175-0.226)		60.3	low	0.039	(0.03-0.052)	0.195	(0.171-0.222)		61	low	0.053	(0.039-0.071)	0.195	(0.171-0.221)
				high	0.696	(0.539-0.899)	0.098	(0.073-0.131)			high	0.733	(0.588-0.915)	0.09	(0.067-0.121)			high	0.824	(0.717-0.948)	0.072	(0.053-0.097)
			70	low	0.034	(0.025-0.045)	0.415	(0.378-0.455)		70.3	low	0.037	(0.028-0.05)	0.407	(0.371-0.447)		71	low	0.05	(0.037-0.068)	0.406	(0.37-0.446)
				high	0.661	(0.521-0.837)	0.203	(0.153-0.268)			high	0.696	(0.568-0.854)	0.187	(0.142-0.247)			high	0.784	(0.689-0.892)	0.15	(0.113-0.199)
		Diam. 10.0 mm Ht. 3.04 mm	40	low	0.042	(0.031-0.057)	0.037	(0.029-0.047)	Diam. 11.4 mm Ht. 3.94 mm	40.3	low	0.049	(0.036-0.066)	0.036	(0.028-0.046)	Diam. 14.90 mm Ht. 6.68 mm	41	low	0.072	(0.051-0.102)	0.036	(0.028-0.046)
				high	0.766	(0.608-0.967)	0.017	(0.012-0.024)			high	0.817	(0.678-0.985)	0.015	(0.01-0.021)			high	0.92	(0.838-1.009)	0.01	(0.007-0.015)
			60	low	0.044	(0.033-0.058)	0.198	(0.174-0.225)		60.3	low	0.051	(0.039-0.068)	0.193	(0.17-0.22)		61	low	0.076	(0.055-0.105)	0.192	(0.169-0.217)
				high	0.77	(0.635-0.932)	0.083	(0.061-0.113)			high	0.816	(0.702-0.948)	0.073	(0.054-0.099)			high	0.908	(0.848-0.973)	0.05	(0.038-0.068)
			70	low	0.042	(0.031-0.056)	0.412	(0.375-0.453)		70.3	low	0.049	(0.036-0.065)	0.404	(0.368-0.444)		71	low	0.072	(0.052-0.1)	0.4	(0.364-0.439)
				high	0.731	(0.613-0.873)	0.173	(0.13-0.231)			high	0.776	(0.676-0.892)	0.153	(0.115-0.203)			high	0.869	(0.814-0.927)	0.107	(0.081-0.141)
	Male	Diam. 4.0 mm Ht 1.12 mm	40	low	0.023	(0.016-0.034)	0.048	(0.038-0.061)	Diam. 4.57 mm Ht. 1.27 mm	40.3	low	0.024	(0.017-0.035)	0.047	(0.038-0.059)	Diam. 5.97 mm Ht. 1.65 mm	41	low	0.027	(0.019-0.038)	0.048	(0.038-0.06)
				high	0.548	(0.349-0.863)	0.03	(0.022-0.042)			high	0.565	(0.367-0.87)	0.029	(0.021-0.041)			high	0.608	(0.415-0.889)	0.028	(0.02-0.039)
			60	low	0.024	(0.017-0.034)	0.252	(0.225-0.283)		60.3	low	0.025	(0.018-0.035)	0.247	(0.221-0.277)		61	low	0.028	(0.02-0.038)	0.249	(0.222-0.279)
				high	0.552	(0.37-0.822)	0.153	(0.116-0.201)			high	0.568	(0.389-0.829)	0.148	(0.113-0.194)			high	0.608	(0.437-0.846)	0.14	(0.107-0.185)
			70	low	0.022	(0.016-0.031)	0.504	(0.464-0.549)		70.3	low	0.023	(0.016-0.032)	0.497	(0.457-0.541)		71	low	0.026	(0.019-0.035)	0.499	(0.459-0.543)
				high	0.51	(0.353-0.739)	0.307	(0.238-0.397)			high	0.525	(0.37-0.746)	0.298	(0.231-0.385)			high	0.563	(0.415-0.765)	0.283	(0.218-0.366)
		Diam. 6.0 mm Ht. 1.66 mm	40	low	0.028	(0.02-0.04)	0.048	(0.038-0.06)	Diam. 6.86 mm Ht. 1.90 mm	40.3	low	0.031	(0.022-0.042)	0.047	(0.038-0.059)	Diam. 8.95 mm Ht. 2.57 mm	41	low	0.037	(0.027-0.05)	0.047	(0.038-0.059)
				high	0.626	(0.431-0.91)	0.027	(0.02-0.038)			high	0.654	(0.464-0.922)	0.026	(0.019-0.036)			high	0.724	(0.552-0.95)	0.023	(0.017-0.033)
			60	low	0.029	(0.022-0.04)	0.251	(0.224-0.282)		60.3	low	0.032	(0.024-0.043)	0.246	(0.22-0.276)		61	low	0.038	(0.029-0.051)	0.247	(0.221-0.277)
				high	0.626	(0.453-0.865)	0.137	(0.102-0.183)			high	0.653	(0.487-0.876)	0.13	(0.097-0.173)			high	0.719	(0.573-0.902)	0.115	(0.086-0.155)
			70	low	0.027	(0.02-0.037)	0.503	(0.462-0.547)		70.3	low	0.029	(0.022-0.039)	0.495	(0.455-0.538)		71	low	0.035	(0.027-0.047)	0.496	(0.456-0.539)
				high	0.581	(0.431-0.783)	0.275	(0.21-0.362)			high	0.606	(0.461-0.795)	0.262	(0.2-0.344)			high	0.668	(0.541-0.824)	0.233	(0.177-0.307)
		Diam. 8.0 mm Ht. 2.23 mm	40	low	0.035	(0.026-0.048)	0.048	(0.038-0.06)	Diam. 9.14 mm Ht. 2.65 mm	40.3	low	0.039	(0.029-0.053)	0.047	(0.037-0.059)	Diam. 11.9 mm Ht. 4.33 mm	41	low	0.052	(0.039-0.071)	0.047	(0.037-0.059)
				high	0.704	(0.522-0.949)	0.024	(0.017-0.034)			high	0.743	(0.573-0.964)	0.022	(0.016-0.032)			high	0.838	(0.708-0.993)	0.018	(0.013-0.025)
			60	low	0.036	(0.027-0.048)	0.25	(0.223-0.28)		60.3	low	0.04	(0.031-0.053)	0.245	(0.218-0.275)		61	low	0.054	(0.041-0.071)	0.245	(0.218-0.274)
				high	0.7	(0.544-0.901)	0.12	(0.088-0.162)			high	0.737	(0.594-0.914)	0.11	(0.081-0.149)			high	0.825	(0.722-0.943)	0.087	(0.065-0.118)
			70	low	0.033	(0.025-0.044)	0.5	(0.46-0.544)		70.3	low	0.037	(0.028-0.049)	0.492	(0.452-0.535)		71	low	0.05	(0.038-0.066)	0.49	(0.451-0.533)
				high	0.651	(0.516-0.821)	0.242	(0.182-0.321)			high	0.685	(0.561-0.837)	0.223	(0.168-0.296)			high	0.771	(0.68-0.874)	0.179	(0.135-0.237)
		Diam. 10.0 mm Ht. 3.04 mm	40	low	0.044	(0.033-0.059)	0.048	(0.038-0.06)	Diam. 11.4 mm Ht. 3.94 mm	40.3	low	0.051	(0.038-0.068)	0.046	(0.037-0.058)	Diam. 14.90 mm Ht. 6.68 mm	41	low	0.075	(0.054-0.104)	0.046	(0.037-0.058)
				high	0.78	(0.621-0.981)	0.021	(0.014-0.03)			high	0.829	(0.692-0.994)	0.018	(0.013-0.026)			high	0.927	(0.85-1.01)	0.013	(0.009-0.018)
			60	low	0.045	(0.035-0.059)	0.248	(0.222-0.279)		60.3	low	0.053	(0.04-0.068)	0.243	(0.217-0.272)		61	low	0.078	(0.058-0.105)	0.241	(0.215-0.269)
				high	0.772	(0.641-0.93)	0.102	(0.074-0.139)			high	0.817	(0.707-0.944)	0.089	(0.065-0.122)			high	0.906	(0.85-0.965)	0.061	(0.046-0.082)
			70	low	0.042	(0.032-0.055)	0.497	(0.457-0.541)		70.3	low	0.048	(0.037-0.064)	0.488	(0.448-0.531)		71	low	0.071	(0.053-0.097)	0.482	(0.443-0.525)
				high	0.72	(0.606-0.856)	0.206	(0.154-0.276)			high	0.764	(0.668-0.874)	0.182	(0.137-0.243)			high	0.854	(0.802-0.91)	0.128	(0.098-0.167)

## Sheet: S5 M3 4m
				baseline						4 months
				Table S5. Prevalence of monosomy 3 at baseline and after deferring treatment for 4 months, according to tumor growth rate
				Baseline						4-month delay
				Growth rate (/yr):				Unknown		0.05					0.1				0.2				0.4
				Sex	Diameter (mm)	Height (mm)	Age (yrs)	Monosomy 3 prevalence (95% CI)		Diameter (mm)	Height (mm)	Age (yrs)	Monosomy 3 prevalence (95% CI)		Diameter (mm)	Height (mm)	Monosomy 3 prevalence (95% CI)		Diameter (mm)	Height (mm)	Monosomy 3 prevalence (95% CI)		Diameter (mm)	Height (mm)	Monosomy 3 prevalence (95% CI)
(	-	)		Female	4	1.12	40	0.13	(0.03-0.42)	4.07	1.14	40.3	0.13	(0.03-0.42)	4.14	1.15	0.13	(0.03-0.41)	4.28	1.19	0.13	(0.03-0.41)	4.57	1.27	0.13	(0.03-0.39)
(	-	)					60	0.21	(0.05-0.56)			60.3	0.21	(0.05-0.56)			0.21	(0.05-0.56)			0.21	(0.05-0.55)			0.21	(0.06-0.53)
(	-	)					70	0.24	(0.06-0.62)			70.3	0.24	(0.06-0.61)			0.24	(0.06-0.61)			0.24	(0.06-0.6)			0.24	(0.07-0.59)
(	-	)			6	1.66	40	0.13	(0.05-0.33)	6.1	1.69	40.3	0.13	(0.05-0.33)	6.2	1.72	0.14	(0.05-0.33)	6.41	1.78	0.14	(0.05-0.32)	6.86	1.9	0.14	(0.05-0.31)
(	-	)					60	0.21	(0.08-0.46)			60.3	0.21	(0.08-0.46)			0.21	(0.08-0.45)			0.22	(0.09-0.45)			0.22	(0.09-0.43)
(	-	)					70	0.25	(0.09-0.51)			70.3	0.25	(0.1-0.5)			0.25	(0.1-0.5)			0.25	(0.1-0.49)			0.25	(0.11-0.47)
(	-	)			8	2.23	40	0.14	(0.06-0.3)	8.13	2.28	40.3	0.14	(0.06-0.3)	8.27	2.32	0.14	(0.06-0.3)	8.55	2.42	0.14	(0.06-0.3)	9.14	2.65	0.15	(0.06-0.31)
(	-	)					60	0.22	(0.1-0.41)			60.3	0.22	(0.11-0.41)			0.22	(0.11-0.41)			0.23	(0.11-0.41)			0.23	(0.12-0.42)
(	-	)					70	0.26	(0.13-0.44)			70.3	0.26	(0.13-0.44)			0.26	(0.14-0.44)			0.26	(0.14-0.43)			0.27	(0.15-0.44)
(	-	)			10	3.04	40	0.16	(0.07-0.34)	10.2	3.13	40.3	0.16	(0.07-0.34)	10.3	3.23	0.17	(0.07-0.35)	10.7	3.44	0.17	(0.07-0.36)	11.4	3.94	0.19	(0.08-0.38)
(	-	)					60	0.25	(0.12-0.44)			60.3	0.25	(0.13-0.44)			0.26	(0.13-0.45)			0.27	(0.13-0.46)			0.29	(0.15-0.48)
(	-	)					70	0.28	(0.16-0.46)			70.3	0.29	(0.16-0.46)			0.29	(0.16-0.47)			0.3	(0.17-0.48)			0.33	(0.2-0.5)
(	-	)		Male	4	1.12	40	0.14	(0.04-0.44)	4.07	1.14	40.3	0.15	(0.04-0.43)	4.14	1.15	0.15	(0.04-0.43)	4.28	1.19	0.15	(0.04-0.42)	4.57	1.27	0.15	(0.04-0.41)
(	-	)					60	0.23	(0.06-0.59)			60.3	0.23	(0.06-0.58)			0.23	(0.06-0.58)			0.23	(0.06-0.57)			0.23	(0.07-0.56)
(	-	)					70	0.26	(0.07-0.65)			70.3	0.26	(0.07-0.64)			0.26	(0.07-0.64)			0.26	(0.07-0.63)			0.27	(0.08-0.61)
(	-	)			6	1.66	40	0.15	(0.06-0.33)	6.1	1.69	40.3	0.15	(0.06-0.33)	6.2	1.72	0.15	(0.06-0.33)	6.41	1.78	0.15	(0.06-0.32)	6.86	1.9	0.15	(0.07-0.31)
(	-	)					60	0.24	(0.1-0.47)			60.3	0.24	(0.1-0.47)			0.24	(0.1-0.47)			0.24	(0.1-0.46)			0.24	(0.11-0.44)
(	-	)					70	0.27	(0.11-0.53)			70.3	0.27	(0.11-0.53)			0.27	(0.11-0.52)			0.27	(0.12-0.51)			0.27	(0.13-0.49)
(	-	)			8	2.23	40	0.16	(0.08-0.29)	8.13	2.28	40.3	0.16	(0.08-0.29)	8.27	2.32	0.16	(0.08-0.29)	8.55	2.42	0.16	(0.08-0.29)	9.14	2.65	0.17	(0.09-0.3)
(	-	)					60	0.24	(0.13-0.4)			60.3	0.25	(0.14-0.4)			0.25	(0.14-0.4)			0.25	(0.14-0.4)			0.26	(0.15-0.4)
(	-	)					70	0.28	(0.16-0.45)			70.3	0.28	(0.16-0.44)			0.28	(0.17-0.44)			0.29	(0.17-0.44)			0.29	(0.18-0.44)
(	-	)			10	3.04	40	0.18	(0.09-0.32)	10.2	3.13	40.3	0.18	(0.09-0.32)	10.3	3.23	0.18	(0.09-0.33)	10.7	3.44	0.19	(0.1-0.34)	11.4	3.94	0.21	(0.11-0.36)
(	-	)					60	0.27	(0.16-0.42)			60.3	0.28	(0.17-0.43)			0.28	(0.17-0.43)			0.29	(0.18-0.44)			0.32	(0.2-0.46)
(	-	)					70	0.31	(0.2-0.45)			70.3	0.32	(0.2-0.46)			0.32	(0.21-0.46)			0.33	(0.22-0.47)			0.36	(0.24-0.49)

## Sheet: S6 M3 1y
	Table S6. Prevalence of monosomy 3 at baseline and after deferring treatment for 12 months, according to tumor growth rate
	Baseline						12-month delay
	Growth rate (/yr):				Unknown		0.05					0.1				0.2				0.4
	Sex	Diameter (mm)	Height (mm)	Age (yrs)	Monosomy 3 prevalence (95% CI)		Diameter (mm)	Height (mm)	Age (yrs)	Monosomy 3 prevalence (95% CI)		Diameter (mm)	Height (mm)	Monosomy 3 prevalence (95% CI)		Diameter (mm)	Height (mm)	Monosomy 3 prevalence (95% CI)		Diameter (mm)	Height (mm)	Monosomy 3 prevalence (95% CI)
	Female	4	1.12	40	0.13	(0.03-0.42)	4.21	1.17	41	0.13	(0.03-0.42)	4.42	1.23	0.13	(0.03-0.4)	4.89	1.36	0.13	(0.04-0.38)	5.97	1.65	0.14	(0.05-0.34)
				60	0.21	(0.05-0.56)			61	0.21	(0.05-0.56)			0.21	(0.06-0.55)			0.21	(0.06-0.52)			0.22	(0.08-0.47)
				70	0.24	(0.06-0.62)			71	0.24	(0.06-0.61)			0.24	(0.06-0.59)			0.24	(0.07-0.57)			0.25	(0.09-0.51)
		6	1.66	40	0.13	(0.05-0.33)	6.31	1.75	41	0.14	(0.05-0.33)	6.63	1.84	0.14	(0.05-0.32)	7.33	2.03	0.14	(0.06-0.31)	8.95	2.57	0.15	(0.06-0.31)
				60	0.21	(0.08-0.46)			61	0.22	(0.09-0.45)			0.22	(0.09-0.44)			0.22	(0.1-0.42)			0.23	(0.12-0.41)
				70	0.25	(0.09-0.51)			71	0.25	(0.1-0.49)			0.25	(0.11-0.48)			0.25	(0.12-0.45)			0.27	(0.15-0.44)
		8	2.23	40	0.14	(0.06-0.3)	8.41	2.37	41	0.15	(0.06-0.31)	8.84	2.53	0.15	(0.06-0.31)	9.77	2.93	0.16	(0.07-0.33)	11.9	4.33	0.21	(0.1-0.39)
				60	0.22	(0.1-0.41)			61	0.23	(0.11-0.41)			0.23	(0.12-0.41)			0.25	(0.12-0.43)			0.31	(0.18-0.49)
				70	0.26	(0.13-0.44)			71	0.26	(0.14-0.43)			0.26	(0.14-0.44)			0.28	(0.16-0.45)			0.35	(0.22-0.51)
		10	3.04	40	0.16	(0.07-0.34)	10.5	3.33	41	0.17	(0.07-0.36)	11.1	3.68	0.18	(0.08-0.37)	12.2	4.55	0.21	(0.1-0.4)	14.9	6.68	0.31	(0.19-0.46)
				60	0.25	(0.12-0.44)			61	0.26	(0.13-0.45)			0.28	(0.15-0.47)			0.32	(0.19-0.49)			0.44	(0.33-0.56)
				70	0.28	(0.16-0.46)			71	0.3	(0.17-0.47)			0.32	(0.18-0.49)			0.36	(0.24-0.51)			0.48	(0.37-0.59)
	Male	4	1.12	40	0.14	(0.04-0.44)	4.21	1.17	41	0.15	(0.04-0.43)	4.42	1.23	0.15	(0.04-0.42)	4.89	1.36	0.15	(0.05-0.39)	5.97	1.65	0.15	(0.06-0.34)
				60	0.23	(0.06-0.59)			61	0.23	(0.06-0.58)			0.23	(0.07-0.57)			0.24	(0.07-0.54)			0.24	(0.1-0.48)
				70	0.26	(0.07-0.65)			71	0.26	(0.07-0.64)			0.27	(0.07-0.62)			0.27	(0.08-0.6)			0.27	(0.11-0.53)
		6	1.66	40	0.15	(0.06-0.33)	6.31	1.75	41	0.15	(0.06-0.33)	6.63	1.84	0.15	(0.07-0.32)	7.33	2.03	0.16	(0.07-0.3)	8.95	2.57	0.17	(0.09-0.3)
				60	0.24	(0.1-0.47)			61	0.24	(0.1-0.46)			0.24	(0.11-0.45)			0.25	(0.13-0.42)			0.26	(0.15-0.41)
				70	0.27	(0.11-0.53)			71	0.27	(0.12-0.52)			0.27	(0.13-0.5)			0.28	(0.14-0.47)			0.29	(0.18-0.44)
		8	2.23	40	0.16	(0.08-0.29)	8.41	2.37	41	0.16	(0.08-0.29)	8.84	2.53	0.17	(0.09-0.3)	9.77	2.93	0.18	(0.09-0.32)	11.9	4.33	0.23	(0.13-0.37)
				60	0.24	(0.13-0.4)			61	0.25	(0.14-0.4)			0.26	(0.15-0.4)			0.27	(0.16-0.42)			0.34	(0.23-0.47)
				70	0.28	(0.16-0.45)			71	0.29	(0.17-0.44)			0.29	(0.18-0.44)			0.31	(0.19-0.45)			0.38	(0.27-0.5)
		10	3.04	40	0.18	(0.09-0.32)	10.5	3.33	41	0.19	(0.1-0.34)	11.1	3.68	0.2	(0.11-0.35)	12.2	4.55	0.24	(0.14-0.37)	14.9	6.68	0.34	(0.26-0.44)
				60	0.27	(0.16-0.42)			61	0.29	(0.18-0.44)			0.31	(0.19-0.46)			0.35	(0.25-0.47)			0.47	(0.39-0.55)
				70	0.31	(0.2-0.45)			71	0.33	(0.21-0.47)			0.35	(0.23-0.48)			0.39	(0.29-0.51)			0.52	(0.42-0.61)
